# Supplementary material for: Metagenome and Resistome Analysis of Beta-Lactam-Resistant Bacteria Isolated from River Waters in Surabaya, Indonesia
Source: Microorganisms. 2024 Jan 18;12(1):199. doi: 10.3390/microorganisms12010199 (PMC10819989; doi:10.3390/microorganisms12010199)
Supplement: Supplementary file 1 [file microorganisms-12-00199-s001.zip]

Archive with 1 entries (1 files):
- microorganisms-2774281-supplementary.xlsx
