# Supplementary material for: Metagenome and Resistome Analysis of Beta-Lactam-Resistant Bacteria Isolated from River Waters in Surabaya, Indonesia
Source: Microorganisms. 2024 Jan 18;12(1):199. doi: 10.3390/microorganisms12010199 (PMC10819989; doi:10.3390/microorganisms12010199)
Supplement: Supplementary file 1 [file microorganisms-12-00199-s001.zip › microorganisms-2774281-supplementary.xlsx]

## Sheet: Table S1
Table S1. Summary of OTUs detected in CHROMagar ESBL culture samples of Indonesian river water and their number of reads*.
OTUs	Soetomo-Hospital	Haji-Hosital	Kalibokor	Klampus	Galaxy-Mall	Treatment plant
Ochrobactrum	1.77368	46.844	0	4.63254	4	0
Achromobacter	85.1366	91.8862	8.80747	818.106	122	2.65004
Bordetella	5.32104	4.50423	6.16523	20.3832	49	3.53338
Burkholderia	30.1525	1.80169	5.28448	43.5459	22	3.53338
Cupriavidus	5.32104	4.50423	2.64224	11.1181	13	0
Pandoraea	0	58.555	0	67.6351	0	0
Ralstonia	3.54736	2.70254	1.76149	5.55905	13	3.53338
Rubrivivax	0	1.80169	0	2.77952	16	1.76669
Acidovorax	39.0209	24.3228	8.80747	63.0025	128	1.76669
Comamonas	987.939	25.2237	9.68822	17.6036	18	1.76669
Delftia	5.32104	2.70254	0	0	10	60.9508
Diaphorobacter	1.77368	1.80169	0	9.26507	10	0
Variovorax	3.54736	4.50423	1.76149	11.1181	13	1.76669
Massilia	0	1.80169	1.76149	1.85302	12	7.06676
Chromobacterium group	5.32104	7.20676	403.382	9.26507	18	3.53338
Neisseria	0	1.80169	0	3.70603	18	0
Vitreoscilla	0	11.711	0	22.2362	57	0
Azoarcus	3.54736	8.10761	0	6.48555	17	2.65004
Aeromonas	21569.7	3259.26	12892.4	1752.95	12416	18.5502
Shewanella	6.20788	18.0169	8.80747	3.70603	23	0
Citrobacter	599.503	1061.2	92.4784	296.482	196	2.65004
Cronobacter	7.09471	14.4135	3.52299	0	3	0
Enterobacter	12924.8	7810.33	531.971	1512.06	6565	3.53338
Escherichia	14420.9	33331.3	3160.12	14700.9	8667	62.7175
Klebsiella	6476.59	6702.29	1537.78	4809.5	4590	7.95011
Kluyvera	1.77368	10.8101	0	10.1916	0	0
Kosakonia	11.5289	16.2152	1.76149	2.77952	4	0
Leclercia	15.9631	317.998	29.0647	91.7242	8	0
Lelliottia	15.9631	8.10761	0	3.70603	14	0
Pluralibacter	167.613	5.40507	1.76149	3.70603	6	0
Raoultella	51.4367	91.8862	17.6149	20.3832	7	1.76669
Salmonella	990.6	1428.74	175.269	526.256	395	7.06676
Shigella	548.954	1315.23	130.351	462.327	345	1.76669
Morganella	163.178	12.6118	7.92672	107.475	35	0
Proteus	51.4367	72.0676	12.3305	12.9711	20	0
Providencia	13.3026	25.2237	6.16523	3.70603	10	0
Pectobacterium	0	2.70254	0	1.85302	10	0
Serratia	12.4158	127.92	2.64224	8.33857	11	0
Actinobacillus	1.77368	11.711	0	0	0	0
Acinetobacter	12501.8	2422.37	46526.3	23632.4	2531	59804.2
Azotobacter group	42.5683	46.844	26.4224	132.491	301	56.5341
Pseudomonas	11616.7	24134.5	16718.3	33030.9	44958	23358.3
Stenotrophomonas	132.139	931.474	1344.02	1019.16	1236	184.619
Xanthomonas	1.77368	3.60338	2.64224	24.0892	13	3.53338
Corynebacteriaceae	3.54736	15.3144	0	0	3	0
Enterococcaceae	1.77368	1.80169	2.64224	63.0025	0	0
*The total number of reads in each sample was adjusted to 100,000 reads.

## Sheet: Table S2
Table S2: Summary of RPKM values of operational taxonomy unit (OUT) of antimicrobial resistance genes.
		Soetomo hospital	Haji hospital	Kalibokor	Klampus	Galaxy mall	Treatment plant
Aminoglycoside	rmtC	5.29086	0	0	0	0	0
	rmtF	6.12111	0	0	0	0	0
	armA	10.4095	0	0	0	0	0
	ANT(3'')	26.402	11.936	0	9.59748	10.4798	0
	ANT(2'')	130.203	22.502	69.9102	4.65855	14.7682	0
	aadA	120.703	85.0903	0	13.8987	38.8905	0
	acrD	80.3028	112.435	18.4244	48.4312	40.7311	0
	kdpE	73.9409	132.005	12.1716	54.5782	47.4956	0
	AAC(3)	124.422	133.785	13.4333	19.5026	51.5214	0
	APH(6)	176.119	70.2956	29.5783	41.6097	48.6803	5.72569
	APH(3')	211.77	84.3975	23.4608	42.9308	71.7683	7.15284
	AAC(6')	289.032	191.129	59.6881	0	71.7316	0
Beta-lactam	cphA2	5.46099	0	0	0	0	0
	CMY	8.01072	0	0	0	0	0
	CEPH-A3	3.90071	0	0	0	4.29532	0
	NDM	13.9143	0	0	0	0	0
	RSA-1	14.2594	0	0	0	0	0
	cphA4	0	5.41631	0	6.09722	6.87251	0
	imiH	8.58156	0	0	0	10.3088	0
	PME-1	26.3109	0	0	0	0	0
	ACT	25.8003	0	0	0	8.60188	0
	VEB	39.7872	0	8.29601	0	1.09531	0
	POM-2	0	0	10.041	14.0852	37.0191	7.79253
	EC	24.9986	72.7119	0	19.195	10.4315	0
	CTX-M	86.5236	39.732	0	13.844	12.0034	0
	ADC	17.0162	0	33.0885	17.0055	0	101.506
	POM-1	13.17	19.7309	9.58461	34.3101	69.4585	23.3776
	TEM	141.7	60.2118	18.8892	13.1886	49.2204	0
	OXA	155.911	14.0045	85.4041	32.9657	63.5766	78.2276
Trimethoprim	dfrA7	0	1.7483	0	0	0	0
	dfrA27	0	3.49661	0	0	0	0
	dfrA5	3.77727	0	0	0	0	0
	dfrA15	2.51818	0	4.97429	0	3.46616	0
	dfrA16	4.40681	15.7347	0	7.87236	9.01202	0
	dfrA1	32.1068	10.4898	0	14.4327	10.3985	0
	dfrA12	34.7539	21.6326	0	2.49766	13.8563	0
	dfrA17	28.3295	38.4627	0	3.93618	4.85262	0
	dfrA14	183.827	37.5885	98.6568	7.21633	22.1834	0
Fluoroquinolone	QnrB	34.7919	1.2848	0	13.9811	0	0
	QepA	14.3762	38.8451	0	0	0	0
	QnrA	9.53804	47.9307	0	0	0	0
	QnrD	31.9223	7.7088	0	18.8021	0	0
	QnrVC	104.464	27.1187	53.2332	0	28.0078	0
	emrA	32.5624	104.912	8.71031	42.1503	24.9315	0
	emrB	61.4647	89.385	8.68158	29.7017	35.2292	0
	mdtH	59.2366	99.7314	9.10102	42.9529	36.4196	0
	emrR	87.1048	103.782	9.62071	43.9207	43.936	0
	QnrS	163.059	132.455	23.9251	27.9305	37.0126	0
	AbaQ	33.6134	0	168.028	63.3831	6.79845	195.124
Fosfomycin	mdtG	53.99	98.6061	11.2094	47.6448	26.2445	0
	FosA	80.2507	48.7991	15.8936	56.838	59.8792	0
	AbaF	24.52	0	102.05	26.7569	0	144.887
Lincosamide	linG	10.5276	11.5937	9.08323	8.32248	15.1904	0
Macrolide	EreA2	8.75514	0	0	0	0	0
	mphE	28.3231	0	0	0	0	0
	emrE	40.3249	100.787	5.90044	22.4114	23.6823	0
	mphA	130.758	106.102	19.0846	15.4449	48.237	0
Colistin	MCR-8	0	0	9.48865	0	0	0
	MCR-9	0	11.5097	0	0	0	0
Phenicol	cmx	3.55243	0	0	0	0	0
	floR	22.5952	18.7565	0	0	5.67937	0
	mexN	20.4308	35.6944	0	37.9827	0	0
	cml	150.707	18.4155	57.0741	0	33.3808	1.8407
	cat	171.371	74.2583	19.7134	17.2284	38.4413	0
Sulfonamide	sul3	19.5922	0	4.96173	0	4.56378	0
	sul2	146.277	126.437	25.0421	44.967	55.9734	0
	sul1	222.027	263.9	60.3488	40.3505	70.8037	3.42315
Tetracycline	tet(Y)	0	0	0	1.05768	0	0
	tet(G)	18.0159	0	0	0	0	0
	tet(E)	11.0248	0	0	0	7.28406	0
	tet(D)	9.31727	11.1891	0	9.97166	6.65503	0
	tet(39)	27.63	5.23167	6.94642	0	0	4.30295
	tet(B)	17.3203	31.2651	3.25845	0	11.9884	0
	tet(C)	7.01538	11.4807	27.0558	8.09379	10.2081	0
	tet(A)	132.234	56.2213	34.8278	48.5339	34.2767	0
Quaternary ammonium	qacE	0	0	9.4407	0	0	0
	qacL	25.0911	0	5.90044	0	7.8941	0
	qacEdelta1	256.388	233.368	51.9442	30.381	71.7615	0
